# Supplementary material for: The Invalidation of HspB1 Gene in Mouse Alters the Ultrastructural Phenotype of Muscles
Source: PLoS One. 2016 Aug 11;11(8):e0158644. doi: 10.1371/journal.pone.0158644 (PMC4981447; doi:10.1371/journal.pone.0158644)
Supplement: S1 Dataset — (XLS) [file pone.0158644.s001.xls]

## Sheet: Plasma_growth_composition
	sex	type	age	uric acid	Albu	AlkP	AlanAm	amylase	AspAT	bilirub	Ca	Cholinest	Cholesterol	CK	CKMB	Creatine	Iron	Glucose	HBDehy	HDL	Lactate	LactateDes	LDL	Mg	P	ProtT	Transferrin	Trig	Urea	BW	rSolW	rGasW	rTibW	rEpiW	rIngW	rintW	rLiverW	rFatW	rleanW	Length
355	M	KO	1year	86.766	26.7	69.806	81.066	3612.17	120.321	1.878	2.279	1376.07	2.433	305.448	352.52	11.032	24.466	9.774	157.263	1.685	7254.59	966.15	0.144	0.672	2.373	62.11	0.932	0.928	10.336	33.95	0.0586156	0.785862	0.284536	3.0162	0.803829	0.716937	5.07334	16.2887	79.5287	7.6
356	M	KO	1year	102.219	28.498	76.971	144.221	3954.82	163.163	1.841	2.358	1448.01	2.439	505.146	547.733	11.853	21.688	9.781	273.13	1.77	8073.53	1659.14	0.132	0.786	2.469	63.044	0.984	1.189	8.866	33.57	0.070003	0.831695	0.296991	2.57462	1.06643	0.865654	4.68245	16.7113	79.3864	7.7
363	M	KO	1year	115.518	28.702	71.813	290.456	4110.15	164.106	2.039	2.189	1488.7	2.296	378.073	483.993	21.454	22.558	10.793	300.778	1.679	7909.47	1913.32	0.118	0.719	2.271	61.251	0.972	0.944	9.096	34.06	0.0748679	0.830299	0.280388	3.28949	1.04228	0.897534	4.50881	19.7592	76.512	7.8
370	M	S	1year	57.828	28.195	52.914	67.53	3945.48	75.301	0.747	2.356	1494.31	3.024	127.615	217.214	9.744	25.871	11.082	101.022	2.076	5738.19	640.877	0.17	0.792	2.402	57.898	1.003	1.986	9.214	37.43	0.0553032	0.85867	0.292813	2.53967	1.10687	0.705584	5.40903	15.6292	80.1496	8
371	M	S	1year	79.592	26.066	39.47	22.288	3455.68	66.781	1.139	2.269	1296.36	2.96	158.131	255.607	10.946	25.615	13.248	93.621	2.18	5514.43	573.556	0.175	0.729	2.17	55.128	0.991	1.581	10.09	36.54	0.0550082	0.863164	0.276409	2.77203	1.07718	0.847838	5.24658	18.0624	78.5441	8
386	M	S	1year	102.124	26.336	49.177	266.271	3462.93	186.505	0.788	2.166	1353.82	2.871	925.649	645.834	25.502	23.731	7.58	429.171	2.083	9354.72	2298.16	0.121	0.852	1.815	57.283	0.987	1.825	10.922	39.69	0.0748299	0.719325	0.24389	4.57722	2.16024	2.14135	5.15621	28.1683	68.4555	7.8
46	M	KO	8weeks	38.634	24.875	99.83	13.858	2863.5	57.154	1.104	2.008	1252.82	2.454	151.088	165.849	12.118	25.287	11.609	91.098	1.879	4357.45	355.464	0.243	0.747	2.911	51.876	0.934	0.869	9.163	21.3	0.0577465	0.975117	0.35446	0.899531	0.709859	0.622535	5.83146	5.39906	90.5634	6.7
47	M	KO	8weeks	60.741	26.082	128.484	22.393	2631.39	80.906	1	2.125	1161.01	2.197	377.081	244.139	16.429	21.633	11.494	124.59	1.683	4149.01	610.178	0.182	0.799	3.326	52.237	0.891	0.988	8.459	20.3	0.0724138	0.928571	1.73941	1.00493	0.676847	0.746798	6.22217	8.52217	87.4877	6.6
60	M	KO	8weeks	41.999	25.472	142.5	12.736	3085.52	74.72	1.243	1.928	1281.18	1.908	360.704	425.121	20.823	18.785	15.733	133.243	1.543	3887	730.239	0.133	0.639	2.509	51.815	0.888	0.683	8.322	22.1	0.080543	0.965158	0.347059	0.736199	0.425339	0.48914	3.90226	4.43439	90.2715	6.8
61	M	KO	8weeks	98.233	25.641	176.451	18.061	2215.52	85.55	1.395	2.229	1210.14	1.985	468.889	361.641	16.704	17.078	11.926	142.8	1.485	7386.84	802.35	0.249	0.804	3.248	50.199	0.934	0.688	9.613	19.9	0.0658291	0.88593	0.307538	0.782412	0.618593	0.446231	5.27286	7.8392	87.1357	6.4
62	M	KO	8weeks	47.136	27.329	162.38	30.869	2380.34	77.811	1.782	1.477	1089.43	2.269	433.356	398.892	25.834	16.769	13.538	132.094	1.682	4936.21	615.534	0.143	0.739	3.172	50.907	1.306	1.095	10.122	20.8	0.0625	0.846154	0.274038	1.01587	0.604327	0.445673	6.14712	7.40385	89.2308	6.5
106	M	KO	8weeks	40.169	27.794	190.305	36.051	3132.89	97.529	1.537	2.366	1473.39	2.335	585.733	493.582	19.75	28.865	13.863	149.612	1.621	9441.31	990.078	0.184	0.844	3.379	55.908	0.922	1.257	8.564	21	0.0704762	0.875238	0.35	1.17286	0.758571	0.62	6.19524	12.1429	89.1429	6.7
70	M	S	8weeks	64.233	26.936	189.533	30.896	2717.96	85.904	0.771	2.477	996.933	2.704	497.297	335.744	16.339	39.711	13.151	120.535	1.729	5636.94	797.631	0.201	0.763	3.108	49.733	0.913	1.238	8.804	21.7	0.064977	0.83871	0.330876	0.676037	0.577419	0.670968	6.98894	5.48387	90.8295	6.6
71	M	S	8weeks	83.949	27.235	156.356	15.559	3229.59	66.889	1.409	2.426	1226.68	2.533	230.947	193.645	19.131	23.843	12.253	87.455	1.789	7331.22	600.762	0.16	0.781	3.169	55.436	0.951	1.112	11.649	22.5	0.0711111	0.906667	0.352889	0.948	0.735556	0.593333	6.38	3.51111	94.1778	6.6
72	M	S	8weeks	85.918	20.63	153.028	27.941	2365.84	165.032	1.217	1.824	1163.56	2.404	839.169	581.624	42.809	24.438	10.5	243.645	1.602	5216.11	1839.57	0.23	0.599	2.956	50.429	1.284	0.78	8.923	22.8	0.0763158	0.810088	0.304386	0.764474	0.495175	0.403509	7.2	11.4912	79.7368	6.8
73	M	S	8weeks	130.667	26.932	182.641	18.136	2645.88	132.185	1.215	2.604	1060.6	2.553	1251.62	356.075	20.715	29.608	13.31	120.175	1.756	5243.4	840.412	0.32	0.843	3.347	52.069	0.903	0.903	7.47	19.8	0.0717172	0.876263	0.321212	0.785859	0.756061	0.513636	6.2399	12.2222	82.3737	6.6
74	M	S	8weeks	89.782	26.395	155.837	24.448	2882.84	91.362	1.165	2.593	1038.16	2.677	550.259	323.995	21.867	28.927	14.46	137.339	1.958	8071.04	914.391	0.224	0.792	3.399	53.278	0.914	0.999	8.917	21.7	0.0714286	0.911521	0.359908	0.759908	0.548387	0.428571	6.44101	5.25346	90.2765	6.8
76	M	S	8weeks	117.051	23.05	177.796	9.251	2167.78	114.996	0.932	2.303	1043.82	2.332	573.612	987.343	13.3	31.396	10.787	159.556	1.795	8108.52	993.967	0.452	0.883	3.371	44.188	0.935	0.834	8.453	14.8	0.0736486	0.685135	0.27027	0.539865	0.890541	0.737162	6.92162	10.9459	85.2027	5.5
521	M	S	8weeks	42.713	28.215	169.486	24.065	2704.82	114.45	1.123	2.374	1213.11	1.997	527.62	547.193	22.988	31.291	15.182	274.869	1.523	8063.42	1565.04	0.113	0.831	2.136	59.433	0.965	1.422	12.623	22.65	0.0856512	0.954084	0.35894	0.92053	0.612362	0.471082	6.51391	6.75497	87.947	7
522	M	S	8weeks	38.693	25.805	160.033	16.846	2593.3	78.65	1.351	2.178	1231.01	2.445	248.566	321.023	17.465	19.094	14.704	126.724	1.823	7601.49	740.208	0.132	0.744	2.449	56.278	0.926	1.616	9.272	21.27	0.0615891	0.920075	0.357311	0.953456	0.636577	0.586272	5.66244	6.58204	86.9299	6.7
35	M	KO	12weeks	99.471	25.766		14.86	2572.52	55.088	1.539	1.521	1605.7	2.098	124.861	184.96	11.844	26.111	10.842	84.656	1.542	4334.76	576.484	0.247	0.791	3.202	53.588	0.923	0.746	6.535	23.1	0.0640693	0.863203	0.3329	1.17143	0.875758	0.576623	4.75628	7.74892	90.0433	6.7
38	M	KO	12weeks	106.733	25.709	93.556	14.566	2561.47	52.377	1.28	2.367	1388.03	2.098	128.544	178.086	13.03	26.997	10.624	86.279	1.581	5297.67	553.085	0.2	0.826	2.97	50.911	0.915	0.723	8.184	25.6	0.0695313	0.951953	0.339844	0.851562	0.483594	0.403906	5.29102	5.82031	92.0703	7
51	M	KO	12weeks	83.235	24.794	102.039	53.621	3111.06	158.199	2.722	2.131	1128.15	2.071	723.941	475.111	18.909	24.838	13.778	218.497	1.612	5982.22	1242.25	0.171	0.724	2.749	54.185	0.964	0.724	6.969	23.5	0.0774468	0.966809	0.307234	1.13574	0.500426	0.557872	4.85574	6.46809	85.7447	6.4
52	M	KO	12weeks	80.578	28.203	99.492	74.117	2846.03	152.692	1.728	1.925	1303.92	2.409	522.329	418.889	41.163	22.005	11.916	219.176	1.862	8418.82	1340.9	0.19	0.963	3.017	53.875	1.322	0.761	9.251	23.65	0.0663848	0.816913	0.303171	1.03129	0.418605	0.432135	5.06469	5.87738	82.6216	6.3
53	M	KO	12weeks	43.913	25.471	99.544	15.455	2622.86	109.175	1.654	1.877	1294.14	2.188	313.697	338.276	62.91	20.441	11.006	171.932	1.607	7603.45	1063.76	0.124	0.678	2.546	54.576	1.303	0.87	9.296	24.18	0.0756824	0.877171	0.334988	0.886683	0.501654	0.395368	5.05459	4.13565	84.3259	6.4
54	M	KO	12weeks	30.08	23.317	117.716	13.216	3098.48	74.123	1.659	2.182	1307.01	2.597	154.328	209.18	16.432	22.863	10.376	109.679	1.937	4268.71	633.486	0.209	0.819	2.561	56.207	0.952	0.657	9.298	24.25	0.0783505	0.867216	0.334433	0.959588	0.334845	0.37732	5.0301	4.61856	85.3196	6.5
39	M	S	12weeks	78.523	25.943	83.823	91.029	2496.75	106.515	1.564	1.816	1257.89	2.031	321.24	446.006	39.178	24.275	13.38	214.693	1.595	5349.36	1642.58	0.097	0.655	2.119	52.628	1.336	0.853	9.91	25.58	0.0801407	0.904222	0.324472	0.920641	0.56294	0.471462	6.0907	5.47303	90.8522	7
41	M	S	12weeks	164.313	28.344	83.43	89.077	2410.21	82.872	1.429	2.348	1417.73	2.7	264.057	407.282	20.121	27.716	12.016	210.189	2.115	10334.9	1223.54	0.211	0.924	3.162	57.063	1.007	0.719	10.614	27.2	0.0801471	0.927206	0.332353	1.3364	0.825735	0.593015	5.71912	9.04412	87.4632	7.2
99	M	S	12weeks	105.086	26.756	102.173	67.285	2845.22	114.713	0.52	2.215	1356.1	2.339	239.982	342.205	21.963	30.49	11.845	191.062	1.649	6821.79	1097.44	0.126	0.817	2.054	62.607	1.003	1.563	12.568	30.9	0.0569579	0.830097	0.295146	1.23204	0.664401	0.688673	5.53722	7.96117	79.8382	7.6
102	M	S	12weeks	47.362	29.165	143.66	18.677	3118.47	80.081	0.913	2.46	1599.59	2.561	273.658	211.507	21.043	24.703	12.021	113.265	1.894	4988.97	666.389	0.181	0.778	2.588	64.12	0.998	0.918	8.07	26.84	0.0704173	0.889717	0.309985	1.67213	0.711252	0.562593	5.07899	10.8048	86.4382	7.3
103	M	S	12weeks	30.032	26.865	81.494	13.501	3154.36	69.859	1.236	2.348	1615.99	2.742	80.505	132.485	12.909	21.225	10.817	79.266	1.979	3595.54	480.674	0.171	0.79	2.496	66.081	1.068	1.145	10.603	27.01	0.0607183	0.886709	0.306923	2.03406	1.05665	0.76231	5.63125	12.8841	84.5983	7.3
104	M	S	12weeks	44.484	28.769	119.11	18.412	3056.28	93.796	1.377	2.435	1444.18	2.744	454.167	303.736	20.241	24.208	11.494	104.223	1.961	3473.06	667.269	0.17	0.763	3.126	63.799	1.001	1.123	8.987	24.12	0.0742123	0.96932	0.305141	1.5141	0.704809	0.521559	5.2301	10.4892	85.5307	7.2
523	M	S	12weeks	62.09	27.833	80.478	60.017	3201.17	105.171	1.17	2.261	1123.84	2.591	345.912	373.178	21.224	28.712	15.823	210.312	1.928	5833.19	1268.64	0.168	0.815	2	54.726	0.949	1.565	8.592	24.47	0.0641602	0.998365	0.350225	1.54843	0.78586	0.51083	5.83694	10.0123	89.4156	7
349	F	KO	1year	64.552	27.982	86.456	42.678	2952.51	182.273	1.127	2.184	2472.04	1.936	1531.12	458.563	22.11	26.69	9.972	202.104	1.395	6875.78	1187.47	0.133	0.859	1.891	57.372	1.06	1.209	11.444	29.38	0.0599047	0.755616	0.255276	2.32233	1.47141	4.34377	32.403	67.1886	7.4
434	F	KO	1year	70.354	26.309	131.88	33.247	2934.8	105.293	1.14	2.224	2364.47	1.578	193.718	360.412	22.984	26.067	12.828	134.008	1.049	7566.27	843.52	0.136	0.989	2.492	55.221	1.003	1.236	13.938	24.89	0.0610687	0.840096	0.282041	1.32704	1.17075	4.73282	19.2045	77.6617	7.9
486	F	KO	1year	55.786	24.786	87.992	51.711	2998.35	148.342	1.014	2.152	2023.43	1.784	486.631	348.126	21.225	17.111	12.113	165.916	1.159	7010.4	912.945	0.255	0.847	2.016	51.855	0.977	1.052	13.073	28.19	0.049663	0.753459	0.275984	1.58496	0.964172	4.23448	24.5832	70.9826	7.7
321	F	S	1year	89.437	27.698	107.44	24.634	2599.16	102.716	1.891	2.198	2187.3	2.016	262.239	425.367	21.681	31.95	7.221	181.662	1.418	8475.5	1106.48	0.212	0.881	1.975	61.795	1.094	0.833	9.254	26.05	0.087524	0.927831	0.321305	2.00653	1.6334	4.68253	21.1516	74.9712	7.5
346	F	S	1year	81.754	26.028	91.993	90.115	2685.99	178.04	1.257	2.133	1882.02	2.159	848.604	486.853	28.287	26.389	9.312	230.918	1.526	10390.2	1348.03	0.134	0.949	2.016	53.888	0.995	0.934	14.95	24.56	0.0700326	0.891287	0.319218	1.50285	1.05619	4.70155	20.6433	73.6156	7.5
347	F	S	1year	49.077	28.283	86.461	26.064	2661.38	77.099	1.432	2.325	2291.1	1.894	110.167	214.577	22.014	23.578	9.663	131.805	1.236	5790.77	859.448	0.234	0.857	2.124	60.339	1.048	1.12	11.34	26.72	0.0632485	0.864521	0.305763	1.52807	0.923278	4.83159	22.2305	75.1123	7.6
44	F	KO	8weeks	91.248	28.699	136.874	55.014	2774.57	240.595	1.712	2.252	1640.95	1.848	2114.82	462.514	24.263	34.015	13.653	243.463	1.354	6542.13	1035.41	0.219	0.912	2.664	52.669	0.944	0.984	10.361	22	0.0763636	0.716818	0.303636	0.588182	0.623182	5.89955	7.63636	76.9091	6.4
45	F	KO	8weeks	80.842	23.622	129.822	4.082	2470.35	72.817	1.195	1.561	1523.49	1.899	257.339	255.348	43.177	21.803	11.544	123.222	1.261	5550.5	479.687	0.265	0.744	2.978	49.912	1.307	0.917	9.667	17.6	0.0613636	0.749432	0.297159	1.01818	0.910227	6.34716	8.80682	83.8068	6.3
50	F	KO	8weeks	65.314	28.477	176.321	28.228	2507.51	117.676	1.576	2.148	1668.82	2.01	541.863	302.967	12.92	20.179	11.276	134.592	1.571	3743.89	590.036	0.28	0.853	3.47	54.886	0.969	0.681	9.184	17.4	0.0747126	0.832759	0.332184	1.14598	0.590805	6.13563	9.02299	87.0115	6.3
529	F	KO	8weeks	103.505	28.215	122.291	17.992	2740.37	123.986	1.071	2.211	1517.9	2.027	519.826	516.834	25.804	27.914	13.143	205.486	1.259	6798.41	1252.16	0.352	0.886	1.854	58.151	0.978	1.111	12.333	19	0.0815789	0.983684	0.372632	0.635789	0.527895	5.63895	7.73684	91.6316	6.5
549	F	KO	8weeks	57.743	27.681	227.687	28.897	2779.5	126.405	1.381	2.335	1556.56	1.929	524.754	447.405	19.994	32.122	13.296	139.152	1.39	5937.15	810.192	0.21	0.864	2.795	51.978	0.945	1.026	9.87	15	0.0566667	0.843333	0.322667	0.688	0.608	5.924	6.6	94.7333	5.6
69	F	S	8weeks	68.823	27.429	202.543	16.876	2489.44	72.779	0.961	2.431	1579.26	2.272	250.664	372.016	19.757	29.211	10.755	123.474	1.41	4707.93	767.728	0.325	0.758	2.746	51.318	0.942	1.284	7.917	18.6	0.0715054	0.784946	0.327957	0.876344	0.630645	5.90806	10.4839	83.9247	6.2
75	F	S	8weeks	130.071	26.984	228.894	19.421	1953.67	119.801	1.568	2.182	952.666	1.874	589.435	413.832	20.532	21.18	13.34	168.826	1.451	5067.93	1027.81	0.344	0.906	3.125	52.907	0.875	0.605	7.52	16.4	0.0585366	0.760976	0.303659	0.593902	0.521951	4.81402	7.80488	86.6463	6
77	F	S	8weeks	83.291	22.57	199.932	8.163	1944.39	94.361	1.331	2.197	1192.08	2.374	335.083	391.508	15.523	36.757	11.182	131.335	1.729	5029.57	893.167	0.597	0.928	3.5	45.887	0.945	0.647	7.21	14.6	0.0589041	0.710274	0.284932	0.956849	0.589041	6.79726	8.9726	88.3562	5.8
520	F	S	8weeks	77.449	29.061	202.454	29.924	2569.54	115.311	1.353	2.315	1664.05	1.838	385.295	403.439	22.404	24.884	13.193	205.191	1.142	5783.84	1183.76	0.141	0.773	2.23	55.652	0.959	1.07	10.548	18.4	0.0728261	0.864674	0.346196	0.716304	0.627717	6.01902	8.36957	85.3804	6.7
543	F	S	8weeks	80.624	27.865	186.306	20.892	2757.68	100.108	1.164	2.348	1360.42	2.04	399.183	501.677	23.126	26.572	13.986	156.323	1.375	7167.34	953.456	0.294	0.894	2.693	51.896	0.95	1.092	10.818	17	0.0629412	0.837059	0.324706	0.93	0.626471	5.63059	9.82353	86.1765	6.2
31	F	KO	12weeks	126.853	27.336	137.308	14.608	2078.98	63.775	1.68	1.51	1556.38	1.678	162.521	239.29	17.924	24.245	9.977	104.852	1.112	5315.38	680.593	0.282	0.795	2.754	51.355	0.907	0.652	7.443	18.4	0.088587	0.931522	0.372826	0.557609	0.403804	5.32337	8.47826	88.6413	6.4
32	F	KO	12weeks	107.09	27.493	147.522	22.467	2266.51	61.099	1.415	1.58	1702.16	1.727	147.602	231.611	15.024	29.774	11.095	102.456	1.126	4300.29	673.375	0.262	0.767	3.014	53.259	0.93	0.924	8.211	18	0.0827778	0.906667	0.333333	0.584444	0.590556	5.19278	7.05556	89.5556	6.2
33	F	KO	12weeks	92.527	26.315	117.166	15.431	2575.85	72.553	1.058	1.443	1552.98	1.701	279.8	259.627	17.824	20.603	8.74	82.534	1.053	5371.83	578.678	0.241	0.787	2.664	51.037	0.932	0.947	10.09	19.6	0.072449	0.852041	0.315816	0.929082	0.704082	5.7148	9.89796	88.8776	6.4
37	F	KO	12weeks	94.497	27.721	115.887	13.862	2052.65	61.365	1.136	2.375	1873.48	2.241	150.433	238.838	17.644	19.329	10.829	123.666	1.528	4250.34	784.453	0.481	0.841	2.922	53.1	0.955	0.669	6.099	19.5	0.0815385	0.930769	0.33641	1.02974	0.698974	4.78564	12.6154	84.7179	6.5
40	F	S	12weeks	82.39	28.373	106.112	20.7	2219.25	73.505	1.963	2.134	1752.08	1.881	211.645	328.333	21.844	26.956	13.87	147.746	1.388	5300.03	890.47	0.226	0.806	2.531	52.267	0.986	0.748	8.654	22.93	0.0732665	0.894461	0.304405	0.601396	0.57741	5.96206	7.5447	87.8761	7
43	F	S	12weeks	62.781	29.865	158.221	22.534	2804.17	120.906	1.704	2.079	1713.54	2.189	698.074	617.701	41.062	22.312	16.373	259.365	1.627	5876.6	1577.1	0.279	0.851	2.559	59.22	1.384	0.62	9.512	23.86	0.0620285		0.313915	0.473177	0.568315	6.12028	7.46018	86.3789	6.7
100	F	S	12weeks	74.712	27.451	127.691	54.536	2805.77	150.984	1.127	2.242	2057.19	2.113	471.581	423.314	20.512	22.164	14.132	198.99	1.489	5450.73	1068.32	0.211	0.784	2.003	61.965	1.029	0.918	9.728	25.05	0.0694611	0.870259	0.305788	0.792016	0.651896	5.8978	9.42116	86.0679	7.2
101	F	S	12weeks	60.951	28.936	141.498	30.064	2333.2	133.853	1.264	2.288	2020.12	2.002	713.996	336.377	21.654	24.613	13.116	130.495	1.43	3946.29	745.035	0.227	0.766	2.356	57.266	1.016	0.877	12.213	22.54	0.0856256	0.924135	0.298137	1.01287	0.647294	5.85581	11.7569	83.984	7.1

## Sheet: ANOVA_HID
	F	0.933358
	M	1.12235
	F	0.969156	0.897561
	M	0.899056	1.34563
	F	0.794375	1.064	0.9417
	M	0.936702	1.40883	1.0215
	KO	0.934106
	S	1.1216
	KO	0.969156	0.899056
	S	0.897561	1.34563
	KO	0.772417	1.093	0.9369
	S	0.958661	1.37983	1.0263
	12sem	0.865539
	1an	1.23642
	8sem	0.9816
	12sem	0.794375	0.936702
	1an	1.064	1.40883
	8sem	0.9417	1.0215
	12sem	0.772417	0.958661
	1an	1.093	1.37983
	8sem	0.9369	1.0263

## Sheet: Zoot
Num	sex	type	age	Nbpups	sexratio
349	F	KO	1year	9	55.5556
434	F	KO	1year	10	50
486	F	KO	1year	5	16.6667
355	M	KO	1year	10	50
356	M	KO	1year	10	50
363	M	KO	1year	10	50
327	F	KO	8weekss	9	44.4444
505	F	KO	8weeks	9	77.7778
529	F	KO	8weeks	8	50
549	F	KO	8weeks	13	30.7692
326	M	KO	8weeks	9	55.5556
491	M	KO	8weeks	4	100
492	M	KO	8weeks	4	100
495	M	KO	8weeks	10	40
513	M	KO	8weeks	10	40
10	F	KO	8weeks	6	33.3333
11	F	KO	8weeks	6	33.3333
44	F	KO	8weeks	7	57.1429
45	F	KO	8weeks	7	57.1429
50	F	KO	8weeks	7	57.1429
9	M	KO	8weeks	6	66.6667
12	M	KO	8weeks	6	66.6667
13	M	KO	8weeks	6	66.6667
14	M	KO	8weeks	6	66.6667
46	M	KO	8weeks	7	42.8571
47	M	KO	8weeks	7	42.8571
60	M	KO	8weeks	9	55.5556
61	M	KO	8weeks	9	55.5556
62	M	KO	8weeks	9	55.5556
106	M	KO	8weeks	10	80
372	F	KO	12weeks	6	83.3333
373	F	KO	12weeks	6	83.3333
388	F	KO	12weeks	9	77.7778
393	F	KO	12weeks	9	77.7778
415	F	KO	12weeks	8	50
379	M	KO	12weeks	8	75
423	M	KO	12weeks	3	33.3333
426	M	KO	12weeks	10	50
428	M	KO	12weeks	10	50
433	M	KO	12weeks	10	50
31	F	KO	12weeks	8	75
32	F	KO	12weeks	8	75
33	F	KO	12weeks	8	75
34	F	KO	12weeks	8	75
37	F	KO	12weeks	8	75
1	M	KO	12weeks	8	100
2	M	KO	12weeks	8	100
3	M	KO	12weeks	8	100
4	M	KO	12weeks	8	100
35	M	KO	12weeks	8	25
38	M	KO	12weeks	8	25
51	M	KO	12weeks	9	88.8889
52	M	KO	12weeks	9	88.8889
53	M	KO	12weeks	9	88.8889
54	M	KO	12weeks	9	88.8889
321	F	S	1year	5	60
346	F	S	1year	9	55.5556
347	F	S	1year	9	55.5556
370	M	S	1year	7	57.1429
371	M	S	1year	7	57.1429
386	M	S	1year	9	22.2222
330	F	S	8weeks	9	44.4444
501	F	S	8weeks	9	77.7778
520	F	S	8weeks	9	33.3333
512	F	S	8weeks	10	60
543	F	S	8weeks	13	30.7692
521	M	S	8weeks	9	66.6667
522	M	S	8weeks	9	66.6667
490	M	S	8weeks	4	100
506	M	S	8weeks	9	22.2222
509	M	S	8weeks	10	40
69	F	S	8weeks	9	33.3333
75	F	S	8weeks	9	33.3333
77	F	S	8weeks	9	33.3333
70	M	S	8weeks	9	66.6667
71	M	S	8weeks	9	66.6667
72	M	S	8weeks	9	66.6667
73	M	S	8weeks	9	66.6667
74	M	S	8weeks	9	66.6667
76	M	S	8weeks	9	66.6667
396	F	S	12weeks	7	85.7143
422	F	S	12weeks	8	50
455	F	S	12weeks	10	20
471	F	S	12weeks	9	33.3333
475	F	S	12weeks	9	33.3333
378	M	S	12weeks	8	75
384	M	S	12weeks	8	75
406	M	S	12weeks	7	100
408	M	S	12weeks	7	100
523	M	S	12weeks	6	50
40	F	S	12weeks	5	40
43	F	S	12weeks	5	40
100	F	S	12weeks	3	66.6667
101	F	S	12weeks	3	66.6667
39	M	S	12weeks	5	60
41	M	S	12weeks	5	60
99	M	S	12weeks	3	33.3333
102	M	S	12weeks	3	100
103	M	S	12weeks	3	100
104	M	S	12weeks	3	100
